# Supplementary material for: Pharmacodynamic study of radium-223 in men with bone metastatic castration resistant prostate cancer
Source: PLoS One. 2019 May 28;14(5):e0216934. doi: 10.1371/journal.pone.0216934 (PMC6538141; doi:10.1371/journal.pone.0216934)
Supplement: S1 File — (XLSX) [file pone.0216934.s009.xlsx]

## Sheet: S1 File
						Baseline																							Progression
	Gene	1003	1004	1023.1	1008.1	1013	1027.1	1029.1	1030.1	1017	1026.1	1028.1	1025.1	1015	1012.1	Gain%	Loss%	Neutral%		Gene	1003.2	1004.2	1004.3	1023.2	1023.3	1008.2	1013.2	1027.2	1027.3	1029.2	1029.3	1030.2	1017.3	1026.2	1026.3	1028.2	1018.3	1022.2	Gain%	Loss%	Neutral%
	ALPL															14.2857	0	37.5		ALPL																			11.1111	0	50
	RUNX2															7.14286	57.1429	15.625		RUNX2																			0	66.6667	18.75
	BGLAP															7.14286	7.14286	37.5		BGLAP																			0	0	56.25
	SPP1															21.4286	21.4286	25		SPP1																			22.2222	0	43.75
	CDH11															21.4286	0	34.375		CDH11																			16.6667	5.55556	43.75
	TNFSF11															7.14286	7.14286	37.5		TNFSF11																			16.6667	0	46.875
	SPARC															7.14286	7.14286	37.5		SPARC																			0	0	56.25
													Gain		Loss
